# Supplementary material for: Environmental Persistence of Monkeypox Virus on Surfaces in Household of Person with Travel-Associated Infection, Dallas, Texas, USA, 2021
Source: Emerg Infect Dis. 2022 Oct;28(10):1982–9. doi: 10.3201/eid2810.221047 (PMC9514334; doi:10.3201/eid2810.221047)
Supplement: Appendix — Additional information on environmental persistence of monkeypox virus on surfaces in household of person with travel-associated infection, Dallas, Texas, USA, 2021. [file 22-1047-Techapp-s1.xlsx]

## Sheet: Persistence Table
https://doi.org/10.3201/eid2810.221047
Environmental Persistence of Monkeypox Virus on Surfaces in Household of Person with Travel-Associated Infection, Dallas, Texas, USA, 2021
Appendix Table. Select publications reporting data on orthopoxvirus persistence under specific environmental conditions, surfaces and materials that could be found in the home. A3
Virus	Infectious Material	Infectious Material Type	Object/Surface	Surface Type	Temperature (°C)	Humidity (%RH)	UV	Maximum Viral Survival	Study Author, Year	Link to publication
Vaccinia	Viral Stock	Fluid Droplet	Cotton knit	Porous	25	0.78	N/A	42 days	Sidwell, Dixon, and McNeil, 1966	https://journals.asm.org/doi/10.1128/am.14.1.55-59.1966
Vaccinia	Viral Stock	Fluid Droplet	Cotton knit	Porous	25	0.35	N/A	98 days	Sidwell, Dixon, and McNeil, 1966	https://journals.asm.org/doi/10.1128/am.14.1.55-59.1966
Vaccinia	Viral Stock	Fluid Droplet	Cotton terry cloth	Porous	25	35	N/A	28 days	Sidwell, Dixon, and McNeil, 1966	https://journals.asm.org/doi/10.1128/am.14.1.55-59.1966
Vaccinia	Viral Stock	Fluid Droplet	Cotton terry cloth	Porous	25	78	N/A	28 days	Sidwell, Dixon, and McNeil, 1966	https://journals.asm.org/doi/10.1128/am.14.1.55-59.1966
Vaccinia	Viral Stock	Fluid Droplet	Wool blanket	Porous	25	0.78	N/A	70 days	Sidwell, Dixon, and McNeil, 1966	https://journals.asm.org/doi/10.1128/am.14.1.55-59.1966
Vaccinia	Viral Stock	Fluid Droplet	Wool blanket	Porous	25	0.35	N/A	112 days	Sidwell, Dixon, and McNeil, 1966	https://journals.asm.org/doi/10.1128/am.14.1.55-59.1966
Vaccinia	Viral Stock	Freeze-dried Fluid Droplet	Glass	Non-porous	21-23	1-10	N/A	42 days	Wood et al., 2013	https://sfamjournals.onlinelibrary.wiley.com/doi/10.1111/lam.12126
Vaccinia	Viral Stock	Freeze-dried Fluid Droplet	Galvanized steel	Non-porous	21-23	1-10	N/A	42 days	Wood et al., 2013	https://sfamjournals.onlinelibrary.wiley.com/doi/10.1111/lam.12126
Vaccinia	Viral Stock	Freeze-dried Fluid Droplet	Painted cinder block	Non-porous	21-23	1-10	N/A	28 days	Wood et al., 2013	https://sfamjournals.onlinelibrary.wiley.com/doi/10.1111/lam.12126
Vaccinia	Viral Stock	Freeze-dried Fluid Droplet	Industrial carpet	Porous	21-23	1-10	N/A	14 days	Wood et al., 2013	https://sfamjournals.onlinelibrary.wiley.com/doi/10.1111/lam.12126
Vaccinia	Viral Stock	Freeze-dried Fluid Droplet	Glass	Non-porous	21-23	89-100	N/A	3 days	Wood et al., 2013	https://sfamjournals.onlinelibrary.wiley.com/doi/10.1111/lam.12126
Vaccinia	Viral Stock	Freeze-dried Fluid Droplet	Galvanized steel	Non-porous	21-23	89-100	N/A	1 day	Wood et al., 2013	https://sfamjournals.onlinelibrary.wiley.com/doi/10.1111/lam.12126
Vaccinia	Viral Stock	Freeze-dried Fluid Droplet	Painted cinder block	Non-porous	21-23	89-100	N/A	1 day	Wood et al., 2013	https://sfamjournals.onlinelibrary.wiley.com/doi/10.1111/lam.12126
Vaccinia	Viral Stock	Freeze-dried Fluid Droplet	Industrial carpet	Porous	21-23	89-100	N/A	<1 day	Wood et al., 2013	https://sfamjournals.onlinelibrary.wiley.com/doi/10.1111/lam.12126
Vaccinia	Viral Stock	Freeze-dried Fluid Droplet	Glass	Non-porous	6-7	1-10	Dark	>56 days	Wood et al., 2013	https://sfamjournals.onlinelibrary.wiley.com/doi/10.1111/lam.12126
Vaccinia	Viral Stock	Freeze-dried Fluid Droplet	Galvanized steel	Non-porous	6-7	1-10	Dark	>56 days	Wood et al., 2013	https://sfamjournals.onlinelibrary.wiley.com/doi/10.1111/lam.12126
Vaccinia	Viral Stock	Freeze-dried Fluid Droplet	Painted cinder block	Non-porous	6-7	1-10	Dark	>56 days	Wood et al., 2013	https://sfamjournals.onlinelibrary.wiley.com/doi/10.1111/lam.12126
Vaccinia	Viral Stock	Freeze-dried Fluid Droplet	Industrial carpet	Porous	6-7	1-10	Dark	>56 days	Wood et al., 2013	https://sfamjournals.onlinelibrary.wiley.com/doi/10.1111/lam.12126
Vaccinia	Viral Stock	Freeze-dried Fluid Droplet	Glass	Non-porous	6-7	89-100	Dark	14 days	Wood et al., 2013	https://sfamjournals.onlinelibrary.wiley.com/doi/10.1111/lam.12126
Vaccinia	Viral Stock	Freeze-dried Fluid Droplet	Galvanized steel	Non-porous	6-7	89-100	Dark	7 days	Wood et al., 2013	https://sfamjournals.onlinelibrary.wiley.com/doi/10.1111/lam.12126
Vaccinia	Viral Stock	Freeze-dried Fluid Droplet	Painted cinder block	Non-porous	6-7	89-100	Dark	21 days	Wood et al., 2013	https://sfamjournals.onlinelibrary.wiley.com/doi/10.1111/lam.12126
Vaccinia	Viral Stock	Freeze-dried Fluid Droplet	Industrial carpet	Porous	6-7	89-100	Dark	21 days	Wood et al., 2013	https://sfamjournals.onlinelibrary.wiley.com/doi/10.1111/lam.12126
Variola	Vesicular fluid	Fluid Droplet	Glass slides	Non-porous	18-20	N/A	Indirect Sunlight	35 days	Downie and Dumbell, 1947	https://www.sciencedirect.com/science/article/pii/S0140673647916711?via%3Dihub
Variola	Vesicular fluid	Fluid Droplet	Glass slides	Non-porous	18-20	N/A	Dark	84 days	Downie and Dumbell, 1947	https://www.sciencedirect.com/science/article/pii/S0140673647916711?via%3Dihub
Variola	Naturally infected	N/A	Clothing	Porous	N/A	N/A	Direct Sunlight	2-3 hours	Rao, 1972	https://apps.who.int/iris/handle/10665/67501
Variola	Vesicular fluid	Fluid Droplet	Glass slides	Non-porous	N/A	N/A	Direct Sunlight	1 hour	Rao, 1972	https://apps.who.int/iris/handle/10665/67501
Variola	Vesicular fluid	Fluid Droplet	Capillary tubes	Non-porous	N/A	N/A	Direct Sunlight	2 hours	Rao, 1972	https://apps.who.int/iris/handle/10665/67501
Variola	Egg-passaged virus emulsion	Fluid Droplet	1" x 1" cloth piece	Porous	N/A	N/A	Direct Sunlight	<4 hours	Rao, 1972	https://apps.who.int/iris/handle/10665/67501
Variola	Egg-passaged virus emulsion	Fluid Droplet	nickel one Naya paise coin	Non-porous	N/A	N/A	Direct Sunlight	<30 minutes	Rao, 1972	https://apps.who.int/iris/handle/10665/67501
Variola	Naturally infected	N/A	Bundled clothing, poorly ventilated	Porous	8-15*	N/A	Dark	60-70 days	Rao, 1972	https://apps.who.int/iris/handle/10665/67501
Variola	Naturally infected	N/A	Bundled clothing, well ventilated	Porous	8-15*	N/A	Dark	30-40 days	Rao, 1972	https://apps.who.int/iris/handle/10665/67501
Variola	Naturally infected	N/A	Bundled clothing	Porous	8-15*	N/A	Indirect Sunlight	<3 hours	Rao, 1972	https://apps.who.int/iris/handle/10665/67501
Variola	Naturally infected	N/A	Bundled clothing	Porous	N/A	N/A	Direct Sunlight	3-4 hours	Rao, 1972	https://apps.who.int/iris/handle/10665/67501
Variola	Vesicular fluid or egg-passage	Fluid Droplet	Filter-paper	Porous	20-25*	N/A	N/A	7-10 days	Rao, 1972	https://apps.who.int/iris/handle/10665/67501
Variola	Vesicular fluid or egg-passage	Fluid Droplet	Cotton thread	Porous	20-25*	N/A	N/A	7-10 days	Rao, 1972	https://apps.who.int/iris/handle/10665/67501
Variola	Vesicular fluid or egg-passage	Fluid Droplet	Cotton swabs	Porous	20-25*	N/A	N/A	7-10 days	Rao, 1972	https://apps.who.int/iris/handle/10665/67501
Variola	Vesicular fluid or egg-passage	Fluid Droplet	Metal coins	Non-porous	N/A	N/A	Indirect Sunlight	3 days	Rao, 1972	https://apps.who.int/iris/handle/10665/67501
Variola	Lesion crusts	Crusts/Scabs	N/A	N/A	35	65-68	Dark	<4 weeks	Huq, 1977	https://apps.who.int/iris/handle/10665/68214
Variola	Lesion crusts	Crusts/Scabs	N/A	N/A	20-25*	85-90	Dark	<9 weeks	Huq, 1977	https://apps.who.int/iris/handle/10665/68214
Variola	Lesion crusts	Crusts/Scabs	N/A	N/A	20-25*	1-10	Dark	<13 weeks	Huq, 1977	https://apps.who.int/iris/handle/10665/68214
Variola	Lesion crusts	Crusts/Scabs	N/A	N/A	4	60-62	Dark	≥16 weeks	Huq, 1977	https://apps.who.int/iris/handle/10665/68214
Variola	Lesion crusts	Crusts/Scabs	N/A	N/A	4	1-10	Dark	≥16 weeks	Huq, 1977	https://apps.who.int/iris/handle/10665/68214
Variola	Lesion crusts	Crusts/Scabs	N/A	N/A	-20	N/A	Dark	≥16 weeks	Huq, 1977	https://apps.who.int/iris/handle/10665/68214
Variola	Lesion scabs	Crusts/Scabs	Wrapped in cotton	Porous	30	58	Dark	70 days	MacCallum and McDonald, 1957	https://www.ncbi.nlm.nih.gov/pmc/articles/PMC2538238/
Variola	Lesion scabs	Crusts/Scabs	Wrapped in cotton	Porous	30	73	Dark	56-112 days	MacCallum and McDonald, 1957	https://www.ncbi.nlm.nih.gov/pmc/articles/PMC2538238/
Variola	Lesion scabs	Crusts/Scabs	Wrapped in cotton	Porous	30	84	Dark	60 days	MacCallum and McDonald, 1957	https://www.ncbi.nlm.nih.gov/pmc/articles/PMC2538238/
Variola	Lesion scabs	Crusts/Scabs	Wrapped in cotton	Porous	20-24	55-75	Indirect Sunlight	530 days	MacCallum and McDonald, 1957	https://www.ncbi.nlm.nih.gov/pmc/articles/PMC2538238/
Variola	Vesicular fluid and pus	Fluid Droplet	Capillary tubes	Non-porous	30	58	Dark	<97 days	MacCallum and McDonald, 1957	https://www.ncbi.nlm.nih.gov/pmc/articles/PMC2538238/
Variola	Vesicular fluid and pus	Fluid Droplet	Capillary tubes	Non-porous	30	73	Dark	<97 days	MacCallum and McDonald, 1957	https://www.ncbi.nlm.nih.gov/pmc/articles/PMC2538238/
Variola	Vesicular fluid and pus	Fluid Droplet	Capillary tubes	Non-porous	30	84	Dark	<97 days	MacCallum and McDonald, 1957	https://www.ncbi.nlm.nih.gov/pmc/articles/PMC2538238/
Variola	Lesion scabs	Crusts/Scabs	Kept in envelope	N/A	15-30	35-98	Dark	≥13 years	Wolff and Croon, 1968	https://www.ncbi.nlm.nih.gov/pmc/articles/PMC2554478/
Vaccinia	Viral stock	Fluid Droplet	Cell culture medium	Liquid	25	96	N/A	<311 days	Mahl and Sadler, 1975	https://cdnsciencepub.com/doi/10.1139/m75-121
Vaccinia	Viral stock	Fluid Droplet	Cell culture medium	Liquid	25	55	N/A	<201 days	Mahl and Sadler, 1975	https://cdnsciencepub.com/doi/10.1139/m75-121
Vaccinia	Viral stock	Fluid Droplet	Cell culture medium	Liquid	25	7	N/A	<312 days	Mahl and Sadler, 1975	https://cdnsciencepub.com/doi/10.1139/m75-121
Vaccinia	Viral stock	Fluid Droplet	Cell culture medium	Liquid	37	93	N/A	<367 days	Mahl and Sadler, 1975	https://cdnsciencepub.com/doi/10.1139/m75-121
Vaccinia	Viral stock	Fluid Droplet	Cell culture medium	Liquid	37	55	N/A	<291 days	Mahl and Sadler, 1975	https://cdnsciencepub.com/doi/10.1139/m75-121
Vaccinia	Viral stock	Fluid Droplet	Cell culture medium	Liquid	37	3	N/A	<320 days	Mahl and Sadler, 1975	https://cdnsciencepub.com/doi/10.1139/m75-121
Vaccinia	Viral stock	Fluid Droplet	Bread	Food	4	N/A	Dark	≥14 days	Essbauer et al. 2006	https://onlinelibrary.wiley.com/doi/10.1111/j.1863-2378.2007.01035.x
Vaccinia	Viral stock	Fluid Droplet	Salad	Food	4	N/A	Dark	≥14 days	Essbauer et al. 2006	https://onlinelibrary.wiley.com/doi/10.1111/j.1863-2378.2007.01035.x
Vaccinia	Viral stock	Fluid Droplet	Sausages	Food	4	N/A	Dark	≥14 days	Essbauer et al. 2006	https://onlinelibrary.wiley.com/doi/10.1111/j.1863-2378.2007.01035.x
Vaccinia	Viral stock	Fluid Droplet	Gauze bandages	Porous	4	N/A	Dark	≥14 days	Essbauer et al. 2006	https://onlinelibrary.wiley.com/doi/10.1111/j.1863-2378.2007.01035.x
Vaccinia	Environmental swabs	N/A	Baby slipper (cloth item)	Porous	N/A	N/A	N/A	≥10 days	Lederman et al., 2009	https://doi.org/10.1016/j.vaccine.2008.11.019
Vaccinia	Environmental swabs	N/A	Toy drum and sticks	Non-porous	N/A	N/A	N/A	≥10 days	Lederman et al., 2009	https://doi.org/10.1016/j.vaccine.2008.11.019
Vaccinia	Environmental swabs	N/A	Kitchen booster seat	Non-porous	N/A	N/A	N/A	≥10 days	Lederman et al., 2009	https://doi.org/10.1016/j.vaccine.2008.11.019
Vaccinia	Vaccination site	Lesion	Outer surface of bandage dressing	Semipermeable	N/A	N/A	N/A	≥7 days	Stark et al., 2006	https://www.ncbi.nlm.nih.gov/pmc/articles/PMC3294704/
Vaccinia	Dried virus	Dried	N/A	N/A	4	N/A	Dark	>35 weeks	Ouellette et al., 2011	https://link.springer.com/chapter/10.1007/978-90-481-9637-1_12
Vaccinia	Dried rabbit dermal scabs	Crusts/Scabs	Saline solution	Liquid	90	N/A	Dark	1 hour	Ouellette et al., 2011	https://link.springer.com/chapter/10.1007/978-90-481-9637-1_12
Vaccinia	Viral stock	Fluid Droplet	N/A	N/A	50	N/A	Dark	15 hours	Ouellette et al., 2011	https://link.springer.com/chapter/10.1007/978-90-481-9637-1_12
Vaccinia	Viral stock	Fluid Droplet	N/A	N/A	55	N/A	Dark	2.5 hours	Ouellette et al., 2011	https://link.springer.com/chapter/10.1007/978-90-481-9637-1_12
Vaccinia	Viral stock	Fluid Droplet	N/A	N/A	60	N/A	Dark	15 min	Ouellette et al., 2011	https://link.springer.com/chapter/10.1007/978-90-481-9637-1_12
Vaccinia	Aerosolized viral stock	Aerosol	N/A	N/A	N/A	N/A	UVC - 254 nm	0.3 - 0.6 sec	Ouellette et al., 2011	https://link.springer.com/chapter/10.1007/978-90-481-9637-1_12
Vaccinia	Aerosolized viral stock	Aerosol	N/A	N/A	N/A	N/A	UVC - 254 nm	7.6 sec	Ouellette et al., 2011	https://link.springer.com/chapter/10.1007/978-90-481-9637-1_12
Vaccinia	Aerosolized viral stock	Aerosol	N/A	N/A	N/A	N/A	200-1100 nm	300 μs	Ouellette et al., 2011	https://link.springer.com/chapter/10.1007/978-90-481-9637-1_12
*Temperature estimated
